# Supplementary material for: Large-scale next generation sequencing based analysis of SLCO1B1 pharmacogenetics variants in the Saudi population
Source: Hum Genomics. 2024 Mar 25;18:30. doi: 10.1186/s40246-024-00594-9 (PMC10962151; doi:10.1186/s40246-024-00594-9)
Supplement: Supplementary file 1 — Additional file 1: Table S1 List of PGx gene panel. [file 40246_2024_594_MOESM1_ESM.txt]

Position_hg19 (chr:12)	Reference	Observed	dbSNP_ID	Transcript change	Protein change	Variant type	Homozygote Count SA	Heterozygote Count SA	Total Allele Count	Number of screenee	MAF Saudi	Allele Frequency, AFR	Allele Frequency, AMR	Allele Frequency, ASJ	Allele Frequency, EAS	Allele Frequency, FIN	Allele Frequency, NFE	Allele Frequency, SAS	Allele Frequency, GME	Allele Frequency, Jordan	Allele Frequency, Qatari	SA/AFR p-value	SA/AMR p-value	SA/ASJ p-value	SA/EAS p-value	SA/FIN p-value	SA/NFE p-value	SA/SAS p-value	SA/GME p-value	SA/Jordan p-value	SA/Qatari p-value	MAF (SA)/MAF_AFR	MAF (SA)/MAF_AMR	MAF (SA)/MAF_ASJ	MAF (SA)/MAF_EAS	MAF (SA)/MAF_FIN	MAF (SA)/MAF_NFE	MAF (SA)/MAF_SAS	MAF (SA)/KAVIAR	MAF (SA)/GME	MAF (SA)/Jordan	MAF (SA)/Qatari	ADME_Final	SIFT_score	SIFT_pred	Polyphen2_HDIV_score	Polyphen2_HDIV_pred	MetaSVM_score	MetaSVM_pred
21329813	C	A	rs11045819	NM_006446:c.463C>A	p.Pro155Thr	Missense	90	1339	1519	11889	0.063882581	0.076222	0.070282	0.198327	0.000406	0.110432	0.163163	0.043258	0.104040	NA	0.070000	0.003809801	0.116769117	3.08012E-20	6.0235E-102	7.02672E-18	2.1268E-183	2.2127E-10	1.61588E-11	NA	NA	NA	NA	NA	NA	NA	NA	NA	NA	NA	NA	NA	NA	NA	NA	NA	NA	NA	NA
21331549	T	C	rs4149056	NM_006446:c.521T>C	p.Val174Ala	Missense	1139	4381	6659	11889	0.280048785	0.027190	0.111820	0.179532	0.124971	0.210914	0.155664	0.050654	0.177744	0.220000	0.238454	0	2.1441E-152	1.26585E-06	2.5424E-102	6.065E-16	3.7138E-183	0	1.23612E-27	0.003160837	0.004621307	NA	NA	NA	NA	NA	NA	NA	NA	NA	NA	NA	NA	NA	NA	NA	NA	NA	NA
21358933	G	C	rs59502379	NM_006446:c.1463G>C	p.Gly488Ala	Missense	1	29	31	11889	0.001303726	0.036538	0.001464	0	0	0	0.000045	0	NA	NA	NA	3.93083E-79	0.95652581	0.923003264	0.012637529	0.034433251	7.13407E-08	0.00045256	NA	NA	NA	NA	NA	NA	NA	NA	NA	NA	NA	NA	NA	NA	NA	NA	NA	NA	NA	NA	NA
21329802	A	G	rs2306282	NM_006446:c.452A>G	p.Asn151Ser	Missense	0	2	2	11889	8.41114E-05	0	0	0	0.004468	0.000045	0.000009	0	NA	NA	NA	0.683611955	0.721792214	0.162111436	2.48606E-10	0.420013578	0.761949665	0.855708405	NA	NA	NA	NA	NA	NA	NA	NA	NA	NA	NA	NA	NA	NA	NA	NA	NA	NA	NA	NA	NA
21391976	A	C	rs34671512	NM_006446:c.1929A>C	p.Leu643Phe	Missense	107	856	1070	11889	0.044999579	0.065386	0.035097	0.063536	0.000995	0.039505	0.052663	0.044726	0.073737	NA	NA	6.22344E-08	0.001982424	0.097480937	2.68401E-66	0.182613286	0.00101387	0.953980934	1.5815E-08	NA	NA	NA	NA	NA	NA	NA	NA	NA	NA	NA	NA	NA	NA	NA	NA	NA	NA	NA	NA
21349885	A	G	rs11045852	NM_006446:c.733A>G	p.Ile245Val	Missense	5	98	108	11889	0.004542014	0.031140	0.001162	0	0.000058	0	0.000036	0.031608	0.006546	NA	NA	1.50693E-41	0.000156056	0.200297177	1.71021E-07	2.51322E-06	6.53802E-30	3.64195E-53	0.267941308	NA	NA	NA	NA	NA	NA	NA	NA	NA	NA	NA	NA	NA	NA	NA	NA	NA	NA	NA	NA
21349910	G	A	rs11045853	NM_006446:c.758G>A	p.Arg253Gln	Missense	0	1	1	11889	4.20557E-05	0.003007	0.000417	0	0	0	0.000009	0	NA	NA	NA	6.24496E-08	0.250603249	0.069141786	0.250382842	0.216856882	0.485157927	0.344926767	NA	NA	NA	NA	NA	NA	NA	NA	NA	NA	NA	NA	NA	NA	NA	NA	NA	NA	NA	NA	NA
21355598	G	A	rs142965323	NM_006446:c.1309G>A	p.Gly437Arg	Missense	0	9	9	11889	0.000378501	0	0.000120	0.000407	0	0	0.000243	0.000260	0.001007	NA	NA		0.929314642				0.136347443	0.286715486	0.029490178	NA	NA	NA	NA	NA	NA	NA	NA	NA	NA	NA	NA	NA	NA	NA	NA	NA	NA	NA	NA
21355489	C	G	rs59113707	NM_006446:c.1200C>G	p.Phe400Leu	Missense	1	15	17	11889	0.000714947	0.048698	0.001588	0	0	0	0.000135	0	0.004032	NA	NA	4.7267E-119	0.154374643	0.752757811	0.114932008	0.199069739	0.007676539	0.01871324	0.000801455	NA	NA	NA	NA	NA	NA	NA	NA	NA	NA	NA	NA	NA	NA	NA	NA	NA	NA	NA	NA
21331891	A	G	rs79135870	NM_006446:c.664A>G	p.Ile222Val	Missense	0	3	3	11889	0.000126167	0.010915	0.000238	0	0	0	0	0.000097	NA	NA	NA	1.45606E-27	0.936154617	0.225565393	0.857252499	0.744399749	0.30121224	0.633184496	NA	NA	NA	NA	NA	NA	NA	NA	NA	NA	NA	NA	NA	NA	NA	NA	NA	NA	NA	NA	NA
21325668	C	T	rs139257324	NM_006446:c.169C>T	p.Arg57Trp	Missense	0	1	1	11889	4.20557E-05	0.000065	0	0	0.000232	0	0.000036	0.000292	NA	NA	NA		0.290697022	0.069141786	0.852415925	0.216856882	0.309013086	0.395690978	NA	NA	NA	NA	NA	NA	NA	NA	NA	NA	NA	NA	NA	NA	NA	NA	NA	NA	NA	NA	NA
21329738	A	G	rs2306283	NM_006446:c.388A>G	p.Asn130Asp	Missense	3240	5374	11854	11889	0.498528051	0.776831	0.433272	0.449306	0.749014	0.449250	0.404314	0.476415	0.519657	NA	0.476000	0	0	1.96069E-88	0	0	0	0	0	NA	1.46437E-37	NA	NA	NA	NA	NA	NA	NA	NA	NA	NA	NA	NA	NA	NA	NA	NA	NA	NA
21329832	G	T	rs77271279	NM_006446.5:c.481+1G>T	p.?	Splice donor	1	63	65	11889	0.002733619	0.031569	0.002058	0	0	0	0.000072	0	NA	NA	NA	8.14337E-54	0.489661087	0.464248589	6.20123E-05	0.00050915	2.24792E-16	5.5656E-08	0.003014911	0.409180	0.108011	NA	NA	NA	NA	NA	NA	NA	NA	NA	NA	NA	NA	NA	NA	NA	NA	NA	NA
21358965	A	G	rs74064213	NM_006446.5:c.1495A>G	p.Ilr499Val	Missense	4	51	59	11889	0.002481285	0.026516	0.000748	0	0	0	0.000027	0	0.001007	NA	NA	5.72078E-44	0.013775757	0.522937588	0.000158236	0.001069144	2.5905E-16	2.72349E-07	0.200693249	0.466074	0.138651	NA	NA	NA	NA	NA	NA	NA	NA	NA	NA	NA	NA	NA	NA	NA	NA	NA	NA
21375289	C	T	rs71581941	NM_006446.5:c.1738C>T	p.Arg580Ter	Stop gained	180	419	779	11889	0.032761376	0.000885	0.003309	0.002174	0.004709	0.000848	0.001316	0.000581	0.021717	NA	NA	5.97134E-55	4.90006E-45	8.45995E-06	4.96172E-31	7.03438E-38	1.0969E-173	3.65474E-82	0.003079491	0.000000	0.000000	NA	NA	NA	NA	NA	NA	NA	NA	NA	NA	NA	NA	NA	NA	NA	NA	NA	NA
21283250	A	G	rs59310111	NM_006446.5:c.-982A>G		Upstream	0	45	45	11889	0.001892506	NA	NA	NA	NA	NA	NA	NA	NA	NA	NA	0.000434673	0.000204623	0.69244921	0.0014104	0.006049757	1.67139E-13	1.10818E-05	0.02072741	0.633434	0.249065	NA	NA	NA	NA	NA	NA	NA	0.214167	NA	NA	NA	0.0
21283369	A	T	rs908793915	NM_006446.5:c.-863A>T		Upstream	0	1	1	11889	4.20557E-05	NA	NA	NA	NA	NA	NA	NA	NA	NA	NA	0.275448889	0.290697022	0.069141786	0.250382842	0.216856882	0.580922153	0.344926767	0.185719887	0.073170	0.110154	NA	NA	NA	NA	NA	NA	NA	NA	NA	NA	NA	0.0
21283399	T	G	rs397978904	NM_006446.5:c.-833T>G		Upstream	0	8	8	11889	0.000336445	NA	NA	NA	NA	NA	NA	NA	NA	NA	NA	0.397348871	0.348388033	0.457828081	0.48853205	0.632405368	0.009922358	0.210276926	0.789142333	0.486435	0.745104	NA	NA	NA	NA	NA	NA	NA	0.069501	NA	NA	NA	0.0
21283420	G	T	rs774126521	NM_006446.5:c.-812G>T		Upstream	0	2	2	11889	8.41114E-05	NA	NA	NA	NA	NA	NA	NA	NA	NA	NA	0.683611955	0.721792214	0.162111436	0.620452899	0.535392734	0.613406402	0.855708405	0.456052837	0.172015	0.264161	NA	NA	NA	NA	NA	NA	NA	2.190400	NA	NA	NA	0.0
21294466	G	A	rs748259319	NM_006446.5:c.-43G>A		UTR5	0	1	1	11889	4.20557E-05	0.000066	0	0	0	0	0	0	NA	NA	NA	NA	0.290697022	0.069141786	0.250382842	0.216856882	0.580922153	0.344926767	0.185719887	0.073170	0.110154	0.637564	>1000	>1000	>1000	>1000	>1000	>1000	6.470105	NA	NA	NA	0.0
21294498	A	G	rs757881841	NM_006446.5:c.-11A>G		UTR5	0	1	1	11889	4.20557E-05	0	0	0	0	0	0.000045	0	NA	NA	NA	0.275448889	0.290697022	0.069141786	0.250382842	0.216856882	0.475681447	0.344926767	0.185719887	0.073170	0.110154	>1000	>1000	>1000	>1000	>1000	0.934191	>1000	1.623771	NA	NA	NA	0.0
21294538	A	G	rs113635866	NM_006446.5:c.30A>G	p.Thr10=	Synonymous	0	21	21	11889	0.000883169	0.001897	0	0	0	0	0.000027	0.000033	0.000504	NA	NA	0.140715257	0.024877387	0.858113159	0.060993369	0.120234011	1.23995E-05	0.011531813	0.82446386	0.907331	0.694245	0.465522	>1000	>1000	>1000	>1000	32.732645	27.134532	4.552419	1.752320	NA	NA	0.0
21294577	C	T	rs747107414	NM_006446.5:c.69C>T	p.Tyr23=	Synonymous	1	7	9	11889	0.000378501	0	0	0	0	0	0	0.000326	NA	NA	NA	0.328685294	0.28338705	0.496077234	0.41484647	0.554713891	0.00505274	0.852954162	0.711432638	0.526964	0.804144	>1000	>1000	>1000	>1000	>1000	>1000	1.160182	9.755184	NA	NA	NA	0.0
21294593	G	A	rs571639279	NM_006446.5:c.84+1G>A		Splice donor	0	1	1	11889	4.20557E-05	0	0	0	0	0	0.000009	0.001192	NA	NA	NA	0.275448889	0.290697022	0.069141786	0.250382842	0.216856882	0.484469313	0.000840176	0.185719887	0.073170	0.110154	>1000	>1000	>1000	>1000	>1000	4.647740	0.035287	0.250034	NA	NA	NA	1.0	.	.	.	.	.	.
21294611	T	C	rs960357759	NM_006446.5:c.84+19T>C		Splicing	0	1	1	11889	4.20557E-05	0	0	0	0	0	0.000009	0	NA	NA	NA	0.275448889	0.290697022	0.069141786	0.250382842	0.216856882	0.483654204	0.344926767	0.185719887	0.073170	0.110154	>1000	>1000	>1000	>1000	>1000	4.602069	>1000	NA	NA	NA	NA	0.0
21294655	A	G	rs112297015	NM_006446.5:c.84+63A>G		Intronic	4	25	33	11889	0.001387837	NA	NA	NA	NA	NA	NA	NA	NA	NA	NA	0.00390014	0.002246985	0.885356227	0.009233777	0.026842985	5.15865E-10	0.000266281	0.06626427	0.828251	0.413752	NA	NA	NA	NA	NA	NA	NA	53.584459	NA	NA	NA	0.0
21294710	A	G	rs73244856	NM_006446.5:c.84+118A>G		Intronic	7	3	17	11889	0.000714947	NA	NA	NA	NA	NA	NA	NA	NA	NA	NA	0.073849179	0.055673083	0.752757811	0.114932008	0.199069739	2.33564E-05	0.01871324	0.317627704	0.797363	0.828419	NA	NA	NA	NA	NA	NA	NA	0.178929	NA	NA	NA	0.0
21317668	T	C	rs10444413	NM_006446.5:c.85-7916T>C		Intronic	134	655	923	11889	0.038817394	NA	NA	NA	NA	NA	NA	NA	NA	NA	NA	1.5946E-74	2.28348E-81	3.06615E-08	7.77596E-64	1.25956E-50	2.7747E-271	7.3277E-108	1.77263E-39	0.000000	0.000000	NA	NA	NA	NA	NA	NA	NA	1.460514	NA	NA	NA	0.0
21317678	A	G	rs140960326	NM_006446.5:c.85-7906A>G		Intronic	1	13	15	11889	0.000630835	NA	NA	NA	NA	NA	NA	NA	NA	NA	NA	0.106981086	0.083403579	0.695148029	0.15799923	0.256528227	8.93818E-05	0.031930571	0.387582334	0.736954	0.906113	NA	NA	NA	NA	NA	NA	NA	1.026249	NA	NA	NA	0.0
21317717	A	G	rs181701211	NM_006446.5:c.85-7867A>G		Intronic	0	4	4	11889	0.000168223	NA	NA	NA	NA	NA	NA	NA	NA	NA	NA	0.864713077	0.811060282	0.280173286	0.956772104	0.913105253	0.150628364	0.635463915	0.785936095	0.297678	0.459954	NA	NA	NA	NA	NA	NA	NA	0.490731	NA	NA	NA	0.0
21317744	C	G	rs544662668	NM_006446.5:c.85-7840C>G		Intronic	0	2	2	11889	8.41114E-05	0	0	0	0.001278	0	0	0	NA	NA	NA	0.683611955	0.721792214	0.162111436	0.007336705	0.535392734	0.613406402	0.855708405	0.456052837	0.172015	0.264161	>1000	>1000	>1000	0.065803	>1000	>1000	>1000	1.856763	NA	NA	NA	0.0
21317757	A	T	rs1023513623	NM_006446.5:c.85-7827A>T		Intronic	0	1	1	11889	4.20557E-05	NA	NA	NA	NA	NA	NA	NA	NA	NA	NA	0.275448889	0.290697022	0.069141786	0.250382842	0.216856882	0.580922153	0.344926767	0.185719887	0.073170	0.110154	NA	NA	NA	NA	NA	NA	NA	NA	NA	NA	NA	0.0
21317776	C	A	rs144883775	NM_006446.5:c.85-7808C>A		Intronic	0	5	5	11889	0.000210278	0.003087	0.000209	0	0	0	0	0	NA	NA	NA	1.79703E-06	0.59459047	0.329460312	0.805456033	0.945610533	0.075922786	0.479750534	0.91377881	0.350110	0.540585	0.068118	1.007442	>1000	>1000	>1000	>1000	>1000	1.354887	NA	NA	NA	0.0
21317791	C	T	rs4149032	NM_006446.5:c.85-7793C>T		Intronic	1171	3846	6188	11889	0.260240558	0.672308	0.344767	0.361508	0.542707	0.271402	0.312006	0.421988	NA	NA	0.328000	0	9.01434E-31	4.18217E-06	6.4734E-240	0.206022206	1.36799E-26	5.5237E-127	6.1576E-293	1.82759E-64	4.9032E-126	0.387085	0.754830	0.719875	0.479523	0.958875	0.834088	0.616701	0.818624	NA	NA	NA	0.0
21317801	G	C	rs74068930	NM_006446.5:c.85-7783G>A		Intronic	16	323	355	11889	0.014929767	0.081043	0.005632	0.013032	0	0.001940	0.009131	0.011136	NA	NA	NA	5.11137E-93	1.86275E-08	0.895448499	1.20607E-24	2.03596E-12	4.29915E-07	0.023496309	2.26836E-15	0.000903	0.000001	0.184220	2.650774	1.145624	>1000	7.693813	1.635035	1.340676	1.384629	NA	NA	NA	0.0
21317809	A	T	rs147957349	NM_006446.5:c.85-7775A>T		Intronic	0	9	9	11889	0.000378501	0.012328	0.001169	0	0	0	0.000054	0.000042	NA	NA	NA	7.34048E-28	0.114966577	0.496077234	0.41484647	0.554713891	0.050282455	0.265462483	0.711432638	0.526964	0.804144	0.030703	0.323801	>1000	>1000	>1000	7.029340	9.028764	0.417956	NA	NA	NA	0.0
21317861	A	G	rs140062938	NM_006446.5:c.85-7723A>G		Intronic	0	1	1	11889	4.20557E-05	NA	NA	NA	NA	NA	NA	NA	NA	NA	NA	0.275448889	0.290697022	0.069141786	0.250382842	0.216856882	0.580922153	0.344926767	0.185719887	0.073170	0.110154	NA	NA	NA	NA	NA	NA	NA	0.273622	NA	NA	NA	0.0
21317922	G	A	rs4149034	NM_006446.5:c.85-7662G>A		Intronic	1129	3897	6155	11889	0.258852721	NA	NA	NA	NA	NA	NA	NA	NA	NA	NA	0	0	2.3681E-58	0	0	0	0	3.789E-291	0.000000	0.000000	NA	NA	NA	NA	NA	NA	NA	3.560423	NA	NA	NA	0.0
21317925	C	T	rs149882295	NM_006446.5:c.85-7659C>T		Intronic	1	6	8	11889	0.000336445	NA	NA	NA	NA	NA	NA	NA	NA	NA	NA	0.397348871	0.348388033	0.457828081	0.48853205	0.632405368	0.009922358	0.210276926	0.789142333	0.486435	0.745104	NA	NA	NA	NA	NA	NA	NA	0.625480	NA	NA	NA	0.0
21317983	G	A	rs575546531	NM_006446.5:c.85-7601G>A		Intronic	0	1	1	11889	4.20557E-05	NA	NA	NA	NA	NA	NA	NA	NA	NA	NA	0.275448889	0.290697022	0.069141786	0.250382842	0.216856882	0.580922153	0.344926767	0.185719887	0.073170	0.110154	NA	NA	NA	NA	NA	NA	NA	1.095200	NA	NA	NA	0.0
21325651	C	T	rs769900186	NM_006446.5:c.152C>T	p.Ser51Phe	Missense	22	390	434	11889	0.018252166	0	0.000089	0.001829	0	0	0.000027	0.000065	0.006042	NA	NA	4.93885E-35	3.42264E-37	0.002849926	4.77681E-30	6.88969E-24	4.8546E-125	1.78476E-49	1.50243E-06	0.000172	0.000000	>1000	204.144433	9.981934	>1000	>1000	678.261992	280.900651	402.917569	3.020881	NA	NA	1.0	0.001000	D	0.956000	P	-0.209000	T
21325669	G	A	rs61760182	NM_006446.5:c.170G>A	p.Arg57Gln	Missense	0	2	2	11889	8.41114E-05	0	0.000060	0.005587	0	0	0.000063	0.001202	0.001511	NA	NA	0.683611955	0.475705179	0.003092112	0.620452899	0.535392734	0.670146205	0.001882295	0.013550851	0.172015	0.264161	>1000	1.410212	0.015054	>1000	>1000	1.338692	0.069967	0.288943	0.055666	NA	NA	1.0	0.002000	D	1.000000	D	0.051000	D
21325709	C	T	rs148697674	NM_006446.5:c.210C>T	p.Asp70=	Synonymous	2	34	38	11889	0.001598116	0.000393	0.000090	0.000000	0.000116	0	0.000162	0.000065	0.002014	NA	NA	0.046380088	0.002758365	0.798579501	0.012542816	0.014417573	3.27678E-07	0.000270524	0.848518209	0.740119	0.334604	4.066670	17.837110	>1000	13.738961	>1000	9.875093	24.566254	14.528326	0.793503	NA	NA	0.0
21325726	G	A	rs564217518	NM_006446.5:c.226+1G>A		Splice donor	0	1	1	11889	4.20557E-05	0	0	0	0	0	0	0.000685	NA	NA	NA	0.275448889	0.290697022	0.069141786	0.250382842	0.216856882	0.580922153	0.028695163	0.185719887	0.073170	0.110154	>1000	>1000	>1000	>1000	>1000	>1000	0.061433	0.464191	NA	NA	NA	1.0	.	.	.	.	.	.
21325735	A	G	rs775575360	NM_006446.5:c.226+10A>G		Splicing	0	1	1	11889	4.20557E-05	0	0	0	0	0	0.000009	0	NA	NA	NA	0.275448889	0.290697022	0.069141786	0.250382842	0.216856882	0.482814327	0.344926767	0.185719887	0.073170	0.110154	>1000	>1000	>1000	>1000	>1000	4.555810	>1000	3.260130	NA	NA	NA	0.0
21325760	G	C	rs200919323	NM_006446.5:c.226+35G>C		Intronic	1	30	32	11889	0.001345782	0.000070	0	0	0.000063	0	0.000010	0.026799	NA	NA	NA	0.010461109	0.00274431	0.903956511	0.019570486	0.030401173	2.78034E-09	4.91744E-66	0.073027117	0.847238	0.431778	19.325422	>1000	>1000	21.346775	>1000	131.175489	0.050217	0.413641	NA	NA	NA	0.0
21325808	G	A	rs80006762	NM_006446.5:c.226+83G>A		Intronic	2	41	45	11889	0.001892506	NA	NA	NA	NA	NA	NA	NA	NA	NA	NA	0.000434673	0.000204623	0.69244921	0.0014104	0.006049757	1.67139E-13	1.10818E-05	0.02072741	0.633434	0.249065	NA	NA	NA	NA	NA	NA	NA	0.394067	NA	NA	NA	0.0
21325814	T	G	rs2291073	NM_006446.5:c.226+89T>C		Intronic	419	1770	2608	11889	0.109681218	NA	NA	NA	NA	NA	NA	NA	NA	NA	0.140000	3.299E-216	4.7577E-236	4.88963E-23	3.4622E-185	8.7564E-147	0	0	2.5807E-114	2.90381E-25	3.83727E-49	NA	NA	NA	NA	NA	NA	NA	4.257332	NA	NA	NA	0.0
21327439	C	G	rs371954730	NM_006446.5:c.227-72C>G		Intronic	5	16	26	11889	0.001093448	NA	NA	NA	NA	NA	NA	NA	NA	NA	NA	0.014072795	0.009120598	0.974505051	0.02772784	0.064257469	5.6054E-08	0.001705951	0.131043854	0.972051	0.558587	NA	NA	NA	NA	NA	NA	NA	0.508226	NA	NA	NA	0.0
21327463	C	T	rs760778288	NM_006446.5:c.227-48C>T		Intronic	0	2	2	11889	8.41114E-05	0	0.000031	0	0	0	0.000019	0	NA	NA	NA	0.683611955	0.580928877	0.162111436	0.620452899	0.535392734	0.90444461	0.855708405	0.456052837	0.172015	0.264161	>1000	2.731766	>1000	>1000	>1000	4.374717	>1000	6.520261	NA	NA	NA	0.0
21327601	T	C	rs200227560	NM_006446.5:c.317T>C	p.Ile106Thr	Missense	0	7	7	11889	0.00029439	0	0.000179	0	0	0.000090	0.000736	0.002502	NA	NA	NA	0.480984292	0.960140885	0.417585159	0.576041536	0.970989585	0.123401461	1.68843E-05	0.876356013	0.443744	0.681979	>1000	1.646227	>1000	>1000	3.275088	0.400061	0.117680	0.494690	NA	NA	NA	0.1	0.686000	T	0.001000	B	-1.002000	T
21327652	-	A	rs34728625	NM_006446.5::c.359+23dup		Splicing	1436	3671	6543	11889	0.275170326	NA	NA	NA	NA	NA	NA	NA	NA	NA	NA	0	0	1.25254E-62	0	0	0	0	0	9.10501E-69	1.8674E-134	NA	NA	NA	NA	NA	NA	NA	989.465392	NA	NA	NA	0.0
21327690	T	A	rs747972522	NM_006446.5:c.359+47T>A		Intronic	0	1	1	11889	4.20557E-05	0	0	0	0	0	0	0	NA	NA	NA	0.275448889	0.290697022	0.069141786	0.250382842	0.216856882	0.580922153	0.344926767	0.185719887	0.073170	0.110154	>1000	>1000	>1000	>1000	>1000	>1000	>1000	6.470105	NA	NA	NA	0.0
21327701	A	G	rs376596782	NM_006446.5:c.359+58A>G		Intronic	1	13	15	11889	0.000630835	NA	NA	NA	NA	NA	NA	NA	NA	NA	NA	0.106981086	0.083403579	0.695148029	0.15799923	0.256528227	8.93818E-05	0.031930571	0.387582334	0.736954	0.906113	NA	NA	NA	NA	NA	NA	NA	2.736812	NA	NA	NA	0.0
21327708	T	C	rs878946267	NM_006446.5:c.359+65T>C		Intronic	0	3	3	11889	0.000126167	NA	NA	NA	NA	NA	NA	NA	NA	NA	NA	0.939152851	0.98780745	0.225565393	0.857252499	0.744399749	0.30121224	0.84713734	0.636812906	0.239556	0.369696	NA	NA	NA	NA	NA	NA	NA	NA	NA	NA	NA	0.0
21327740	C	A	rs4149036	NM_006446.5:c.359+97C>A		Intronic	1636	2891	6163	11889	0.259189166	NA	NA	NA	NA	NA	NA	NA	NA	NA	0.335000	0	0	1.9371E-58	0	0	0	0	1.3966E-291	3.64492E-64	1.8936E-125	NA	NA	NA	NA	NA	NA	NA	5.551563	NA	NA	NA	0.0
21327798	A	G	rs146177262	NM_006446.5:c.359+155A>G		Intronic	2	4	8	11889	0.000336445	NA	NA	NA	NA	NA	NA	NA	NA	NA	NA	0.397348871	0.348388033	0.457828081	0.48853205	0.632405368	0.009922358	0.210276926	0.789142333	0.486435	0.745104	NA	NA	NA	NA	NA	NA	NA	0.208506	NA	NA	NA	0.0
21329629	G	A	rs190580693	NM_006446.5:c.360-81G>A		Intronic	0	1	1	11889	4.20557E-05	NA	NA	NA	NA	NA	NA	NA	NA	NA	NA	0.275448889	0.290697022	0.069141786	0.250382842	0.216856882	0.580922153	0.344926767	0.185719887	0.073170	0.110154	NA	NA	NA	NA	NA	NA	NA	0.054731	NA	NA	NA	0.0
21329643	T	C	rs751150442	NM_006446.5:c.360-67T>C		Intronic	0	1	1	11889	4.20557E-05	NA	NA	NA	NA	NA	NA	NA	NA	NA	NA	0.275448889	0.290697022	0.069141786	0.250382842	0.216856882	0.580922153	0.344926767	0.185719887	0.073170	0.110154	NA	NA	NA	NA	NA	NA	NA	0.218926	NA	NA	NA	0.0
21329644	A	G	rs182769903	NM_006446.5:c.360-66A>G		Intronic	0	1	1	11889	4.20557E-05	NA	NA	NA	NA	NA	NA	NA	NA	NA	NA	0.275448889	0.290697022	0.069141786	0.250382842	0.216856882	0.580922153	0.344926767	0.185719887	0.073170	0.110154	NA	NA	NA	NA	NA	NA	NA	0.099517	NA	NA	NA	0.0
21329745	C	T	rs763429608	NM_006446.5:c.395C>T	p.Ser132Leu	Missense	0	2	2	11889	8.41114E-05	0	0	0.000102	0	0	0.000009	0	NA	NA	NA	0.683611955	0.721792214	NA	0.620452899	0.535392734	0.761927556	0.855708405	0.456052837	0.172015	0.264161	>1000	>1000	0.826306	>1000	>1000	9.331989	>1000	6.520261	NA	NA	NA	0.1	0.263000	T	0.002000	B	-1.011000	T
21329758	A	G	rs752011897	NM_006446.5:c.408A>G	p.Thr136=	Synonymous	0	4	4	11889	0.000168223	0.000131	0	0	0	0	0.000009	0	0.000504	NA	NA	0.639089958	0.811060282	0.280173286	0.956772104	0.913105253	0.216863001	0.635463915	0.786225494	0.297678	0.459954	1.284722	>1000	>1000	>1000	>1000	18.669695	>1000	13.040521	0.333775	NA	NA	0.0
21329865	A	G	rs764909458	NM_006446.5:c.628+60G>C		Intronic	0	1	1	11889	4.20557E-05	0	0	0	0	0	0.000045	0.000033	NA	NA	NA	0.275448889	0.290697022	0.069141786	0.250382842	0.216856882	0.478420753	0.241018335	0.185719887	0.073170	0.110154	>1000	>1000	>1000	>1000	>1000	0.929145	1.283622	1.302033	NA	NA	NA	0.0
21331386	A	G	rs561808252	NM_006446.5:c.482-124A>G		Intronic	0	6	6	11889	0.000252334	NA	NA	NA	NA	NA	NA	NA	NA	NA	NA	0.583231388	0.528855327	0.37497701	0.680370384	0.825295596	0.038435359	0.363585569	0.974672234	0.398494	0.614115	NA	NA	NA	NA	NA	NA	NA	1.300691	NA	NA	NA	0.0
21331390	TACTTG	-	rs4149096	NM_006446.5:c.482-112_482-107del		Intronic	606	647	1859	11889	0.078181512	NA	NA	NA	NA	NA	NA	NA	NA	NA	NA	4.0852E-152	4.2621E-166	2.52646E-16	2.8808E-130	3.0641E-103	0	3.6859E-220	2.08105E-80	0.000000	0.000000	NA	NA	NA	NA	NA	NA	NA	1.783443	NA	NA	NA	0.0
21331407	-	A	rs4149097	NM_006446.5:c.482-94dup		Intronic	0	1	1	11889	4.20557E-05	NA	NA	NA	NA	NA	NA	NA	NA	NA	NA	0.275448889	0.290697022	0.069141786	0.250382842	0.216856882	0.580922153	0.344926767	0.185719887	0.073170	0.110154	NA	NA	NA	NA	NA	NA	NA	0.364750	NA	NA	NA	0.0
21331499	T	C	rs74541382	NM_006446.5:c.482-11T>C		Splicing	0	30	30	11889	0.00126167	0.017329	0.001165	0	0	0	0.000063	0	NA	NA	NA	9.2869E-32	0.955448616	0.942511529	0.01478582	0.039002823	3.83773E-07	0.000590035	0.088712394	0.886694	0.470321	0.072806	1.083286	>1000	>1000	>1000	20.014792	>1000	0.863094	NA	NA	NA	0.0
21331537	T	C	rs923006074	NM_006446.5:c.509T>C	p.Met170Thr	Missense	0	2	2	11889	8.41114E-05	0	0	0	0	0	0.000027	0	0.000504	NA	NA	0.683611955	0.721792214	0.162111436	0.620452899	0.535392734	0.998488841	0.855708405	0.556633461	0.172015	0.264161	>1000	>1000	>1000	>1000	>1000	3.122046	>1000	NA	0.166888	NA	NA	0.5	0.059000	T	0.455000	P	-0.903000	T
21331605	C	T	rs376996580	NM_006446.5:c.577C>T	p.Leu193Phe	Missense	0	1	1	11889	4.20557E-05	0	0.000030	0	0.000348	0	0.000009	0.000065	NA	NA	NA	0.275448889	0.220429108	0.069141786	0.480403252	0.216856882	0.485159476	0.369975497	0.185719887	0.073170	0.110154	>1000	1.411302	>1000	0.120840	>1000	4.687024	0.647153	0.650011	NA	NA	NA	0.2	0.001000	D	0.022000	B	-1.007000	T
21331626	G	A	rs540112224	NM_006446.5:c.598G>A	p.Ala200Thr	Missense	0	3	3	11889	0.000126167	0	0	0	0	0	0	0.000195	NA	NA	NA	0.939152851	0.98780745	0.225565393	0.857252499	0.744399749	0.30121224	0.848222802	0.636812906	0.239556	0.369696	>1000	>1000	>1000	>1000	>1000	>1000	0.647070	4.871314	NA	NA	NA	0.7	0.036000	D	0.996000	D	-0.323000	T
21331629	A	G	rs556914358	NM_006446.5:c.601A>G	p.Lys201Glu	Missense	0	1	1	11889	4.20557E-05	0	0	0	0.000928	0	0	0.000032	NA	NA	NA	0.275448889	0.290697022	0.069141786	0.023438038	0.216856882	0.580922153	0.241690481	0.185719887	0.073170	0.110154	>1000	>1000	>1000	0.045320	>1000	>1000	1.294136	3.260130	NA	NA	NA	0.2	0.310000	T	0.022000	B	-1.021000	T
21331716	G	C	rs576844894	NM_006446.5:c.628+60G>C		Intronic	0	4	4	11889	0.000168223	NA	NA	NA	NA	NA	NA	NA	NA	NA	NA	0.864713077	0.811060282	0.280173286	0.956772104	0.913105253	0.150628364	0.635463915	0.785936095	0.297678	0.459954	NA	NA	NA	NA	NA	NA	NA	0.182434	NA	NA	NA	0.0
21331758	T	C	rs192182120	NM_006446.5:c.629-98T>C		Intronic	0	2	2	11889	8.41114E-05	NA	NA	NA	NA	NA	NA	NA	NA	NA	NA	0.683611955	0.721792214	0.162111436	0.620452899	0.535392734	0.613406402	0.855708405	0.456052837	0.172015	0.264161	NA	NA	NA	NA	NA	NA	NA	0.729500	NA	NA	NA	0.0
21331860	A	G	rs201722521	NM_006446.5:c.633A>G	p.Ile211Met	Missense	1	46	48	11889	0.002018673	0.000065	0	0	0.000058	0	0.000009	0.028762	0.004541	NA	NA	0.000603961	0.000112476	0.651734829	0.001665962	0.004171558	6.1894E-14	6.56078E-65	0.052978408	0.592869	0.219586	30.873589	>1000	>1000	34.809984	>1000	223.975689	0.070186	0.570553	0.444544	NA	NA	0.2	0.020000	D	0.721000	P	-0.808000	T
21331929	C	T	rs543278680	NM_006446.5:c.702C>T	p.Tyr234=	Synonymous	0	7	7	11889	0.00029439	0.000065	0.000030	0	0.000058	0	0.000009	0.000065	NA	NA	NA	0.706674432	0.534943403	0.417585159	0.763569345	0.721862823	0.032013873	0.519745673	0.876356013	0.443744	0.681979	4.503576	9.881471	>1000	5.077043	>1000	32.760863	4.530363	11.366400	NA	NA	NA	0.0
21331930	G	A	rs147421160	NM_006446.5:c.703G>A	p.Val235Met	Missense	0	3	3	11889	0.000126167	0.000065	0	0	0	0	0.000135	0	NA	NA	NA	0.665055941	0.98780745	0.225565393	0.857252499	0.744399749	0.701138331	0.84713734	0.636812906	0.239556	0.369696	1.929850	>1000	>1000	>1000	>1000	0.935943	>1000	3.251728	NA	NA	NA	0.8	0.000000	D	1.000000	D	-0.325000	T
21331970	A	G	rs750863994	NM_006446.5:c.727+16A>G		Splicing	0	21	21	11889	0.000883169	0	0.001402	0	0	0	0	0.000033	NA	NA	NA	0.035291876	0.461164858	0.858113159	0.060993369	0.120234011	1.59812E-06	0.011531813	0.213945373	0.907331	0.694245	>1000	0.630093	>1000	>1000	>1000	>1000	27.134532	7.587365	NA	NA	NA	0.0
21331987	C	T	rs2291076	NM_006446.5:c.727+33C>T		Intronic	1991	5225	9207	11889	0.387206662	0.086900	0.453111	0.428702	0.254093	0.409626	0.455513	0.476481	NA	NA	NA	0	8.13719E-17	0.08507494	2.48427E-57	0.020804771	3.24359E-38	2.55088E-36	0	0.000000	0.000000	4.455793	0.854551	0.903207	1.523878	0.945269	0.850045	0.812638	0.968874	NA	NA	NA	0.0
21331988	G	A	rs758113138	NM_006446.5:c.727+34G>A		Intronic	0	6	6	11889	0.000252334	0	0	0	0	0	0	0.000033	NA	NA	NA	0.583231388	0.528855327	0.37497701	0.680370384	0.825295596	0.038435359	0.506053767	0.974672234	0.398494	0.614115	>1000	>1000	>1000	>1000	>1000	>1000	7.749676	38.820629	NA	NA	NA	0.0
21332040	CTTTCAATAGTC	-	rs564716262	NM_006446.5:c.727+90_727+101del		Intronic	0	8	8	11889	0.000336445	NA	NA	NA	NA	NA	NA	NA	NA	NA	NA	0.397348871	0.348388033	0.457828081	0.48853205	0.632405368	0.009922358	0.210276926	0.789142333	0.486435	0.745104	NA	NA	NA	NA	NA	NA	NA	2.918000	NA	NA	NA	0.0
21349762	A	-	rs368366728	NM_006446.5:c.728-112del		Intronic	4	13	21	11889	0.000883169	NA	NA	NA	NA	NA	NA	NA	NA	NA	NA	0.035291876	0.024877387	0.858113159	0.060993369	0.120234011	1.59812E-06	0.006444869	0.213945373	0.907331	0.694245	NA	NA	NA	NA	NA	NA	NA	2.553989	NA	NA	NA	0.0
21349799	A	G	rs370922939	NM_006446.5:c.728-81A>G		Intronic	2	39	43	11889	0.001808394	NA	NA	NA	NA	NA	NA	NA	NA	NA	NA	0.000626389	0.000304975	0.721110911	0.001928412	0.007752176	6.3771E-13	1.88202E-05	0.025147333	0.662116	0.270932	NA	NA	NA	NA	NA	NA	NA	0.702507	NA	NA	NA	0.0
21349863	ATAA	-	rs150936610	NM_006446.5:c.728-17_728-14del		Intronic	6	98	110	11889	0.004626125	0.030521	0.001044	0	0.000058	0	0.000036	0.029838	NA	NA	NA	7.93866E-40	5.36527E-05	0.192683712	1.25817E-07	1.96324E-06	1.77869E-30	4.18323E-48	3.99243E-05	0.156212	0.016806	0.151570	4.431579	>1000	79.698940	>1000	128.183014	0.155041	0.702567	NA	NA	NA	0.0
21349938	C	T	rs780914697	NM_006446.5:c.786C>T	p.Phe262=	Synonymous	0	3	3	11889	0.000126167	0	0	0	0	0	0.000009	0.001592	NA	NA	NA	0.939152851	0.98780745	0.225565393	0.857252499	0.744399749	0.406547544	0.000310875	0.636812906	0.239556	0.369696	>1000	>1000	>1000	>1000	>1000	14.068127	0.079228	1.146973	NA	NA	NA	0.0
21350034	G	A	rs11045854	NM_006446.5:c.882G>A	p.Leu294=	Synonymous	6	98	110	11889	0.004626125	0.031512	0.001311	0	0.000058	0	0.000036	0.032848	0.006546	NA	NA	7.06144E-42	0.000286433	0.192683712	1.25749E-07	1.96324E-06	1.75007E-30	7.75423E-56	0.293915983	0.156212	0.016806	0.146808	3.529319	>1000	79.754450	>1000	128.721942	0.140834	0.676641	0.706710	NA	NA	0.0
21350091	T	C	rs772074365	NM_006446.5:c.939T>C	p.Asn313=	Synonymous	0	1	1	11889	4.20557E-05	NA	NA	NA	NA	NA	NA	NA	NA	NA	NA	0.275448889	0.290697022	0.069141786	0.250382842	0.216856882	0.580922153	0.344926767	0.185719887	0.073170	0.110154	NA	NA	NA	NA	NA	NA	NA	6.470105	NA	NA	NA	0.0
21350158	T	C	rs150346394	NM_006446.5:c.970+36T>C		Intronic	2	31	35	11889	0.001471949	0.000133	0	0	0	0	0	0	NA	NA	NA	0.011527447	0.001506605	0.849438964	0.006748307	0.020930928	1.35179E-10	0.000156705	0.05456959	0.791681	0.379999	11.072030	>1000	>1000	>1000	>1000	>1000	>1000	75.873653	NA	NA	NA	0.0
21353482	G	C	rs765160169	NM_006446.5:c.1011G>C	p.Leu337=	Synonymous	0	1	1	11889	4.20557E-05	0	0	0	0	0	0	0.000199	NA	NA	NA	0.275448889	0.290697022	0.069141786	0.250382842	0.216856882	0.580922153	0.714788627	0.185719887	0.073170	0.110154	>1000	>1000	>1000	>1000	>1000	>1000	0.211091	1.623771	NA	NA	NA	0.0
21353505	C	T	rs61760243	NM_006446.5:c.1034C>T	p.Thr345Met	Missense	1	81	83	11889	0.003490622	0.000066	0.000485	0.005507	0.000175	0	0.000144	0.000033	0.004536	NA	NA	1.20892E-06	5.06461E-05	0.767435877	2.88768E-05	5.50801E-05	3.79995E-19	1.1866E-09	0.555240504	0.277749	0.051214	53.092370	7.201152	0.633871	19.945383	>1000	24.229659	106.498991	13.162223	0.769537	NA	NA	0.3	0.052000	T	0.794000	P	-0.843000	T
21353557	C	T	rs57040246	NM_006446.5:c.1086C>T	p.Tyr362Tyr	Synonymous	7	118	132	11889	0.00555135	0.058851	0.001979	0	0	0	0.000234	0.000163	0.006546	NA	NA	5.96069E-97	0.000513427	0.125963044	1.78517E-09	1.29722E-07	8.56319E-30	8.89E-14	0.654948617	0.098028	0.006794	0.094330	2.805115	>1000	>1000	>1000	23.764442	34.083081	1.108851	0.848052	NA	NA	0.0
21353607	G	A	rs756393362	NM_006446.5:c.1135+1G>A		Splice donor	0	5	5	11889	0.000210278	0	0.000090	0	0	0	0.000018	0.000393	NA	NA	NA	0.708908614	0.967925484	0.329460312	0.805456033	0.945610533	0.158962331	0.743318711	0.91377881	0.350110	0.540585	>1000	2.328623	>1000	>1000	>1000	11.678241	0.535579	5.419547	NA	NA	NA	1.0	.	.	.	.	.	.
21353648	A	C	rs12319213	NM_006446.5:c.1135+42A>C		Intronic	12	216	240	11889	0.010093364	0.096157	0.003336	0	0.000060	0	0.000283	0.034065	NA	NA	NA	7.1913E-153	4.96569E-07	0.015880002	2.33062E-16	2.04965E-13	1.15218E-57	2.22668E-32	1.49333E-10	0.010103	0.000080	0.104968	3.025915	>1000	169.043716	>1000	35.628960	0.296295	0.839854	NA	NA	NA	0.0
21353672	G	A	rs12305884	NM_006446.5:c.1135+66G>A		Intronic	16	180	212	11889	0.008915805	NA	NA	NA	NA	NA	NA	NA	NA	NA	NA	2.49549E-17	6.97956E-19	0.027131313	6.63789E-15	6.56894E-12	3.92664E-62	6.70846E-25	2.21076E-09	0.018189	0.000254	NA	NA	NA	NA	NA	NA	NA	0.856309	NA	NA	NA	0.0
21353704	G	A	rs954077122	NM_006446.5:c.1135+98G>A		Intronic	1	3	5	11889	0.000210278	NA	NA	NA	NA	NA	NA	NA	NA	NA	NA	0.708908614	0.65375025	0.329460312	0.805456033	0.945610533	0.075922786	0.479750534	0.91377881	0.350110	0.540585	NA	NA	NA	NA	NA	NA	NA	NA	NA	NA	NA	0.0
21353743	AA	-	rs576961950	NM_006446.5:c.1135+139dup		Intronic	0	1	1	11889	4.20557E-05	NA	NA	NA	NA	NA	NA	NA	NA	NA	NA	0.275448889	0.290697022	0.069141786	0.250382842	0.216856882	0.580922153	0.344926767	0.185719887	0.073170	0.110154	NA	NA	NA	NA	NA	NA	NA	0.273622	NA	NA	NA	0.0
21353746	T	C	rs868065827	NM_006446.5:c.1135+140T>C		Intronic	0	8	8	11889	0.000336445	NA	NA	NA	NA	NA	NA	NA	NA	NA	NA	0.397348871	0.348388033	0.457828081	0.48853205	0.632405368	0.009922358	0.210276926	0.789142333	0.486435	0.745104	NA	NA	NA	NA	NA	NA	NA	NA	NA	NA	NA	0.0
21355379	T	C	rs549131037	NM_006446.5:c.1136-46T>A		Intronic	0	1	1	11889	4.20557E-05	0	0	0	0	0	0.000012	0.000328	NA	NA	NA	0.275448889	0.290697022	0.069141786	0.250382842	0.216856882	0.459061618	0.313379932	0.185719887	0.073170	0.110154	>1000	>1000	>1000	>1000	>1000	3.513747	0.128065	0.813456	NA	NA	NA	0.0
21355396	G	T	rs113460407	NM_006446.5:c.1136-29G>T		Intronic	5	65	75	11889	0.003154176	0.001000	0.000070	0	0	0.000052	0.000081	0.000040	NA	NA	NA	0.008742079	1.7522E-06	0.381173168	1.30216E-05	0.000239609	7.35345E-19	1.14156E-08	0.001152237	0.329778	0.071322	3.155527	44.801920	>1000	>1000	60.837758	39.141760	79.630401	22.165679	NA	NA	NA	0.0
21355435	C	T	rs747350268	NM_006446.5:c.1146C>T	p.Thr382Thr	Synonymous	0	1	1	11889	4.20557E-05	0.000066	0.000182	0	0	0	0.000100	0	NA	NA	NA	NA	0.937938477	0.069141786	0.250382842	0.216856882	0.99310595	0.344926767	0.185719887	0.073170	0.110154	0.637900	0.230732	>1000	>1000	>1000	0.420794	>1000	1.083909	NA	NA	NA	0.0
21355501	C	T	rs537508858	NM_006446.5:c.1212C>T	p.Thr404Thr	Synonymous	0	2	2	11889	8.41114E-05	0.000065	0.000030	0	0	0	0	0.000586	NA	NA	NA	0.441856311	0.584355806	0.162111436	0.620452899	0.535392734	0.613406402	0.102407935	0.456052837	0.172015	0.264161	1.285389	2.808646	>1000	>1000	>1000	>1000	0.143559	1.300021	NA	NA	NA	0.0
21355537	G	A	rs11045859	NM_006446.5:c.1248G>A	p.Val416Val	Synonymous	11	225	247	11889	0.010387753	0.096020	0.003322	0	0.000058	0	0.000252	0.032939	0.012097	NA	NA	1.378E-150	1.88126E-07	0.013890564	7.62467E-17	8.61015E-14	1.12457E-60	3.61914E-29	0.522784853	0.008722	0.000060	0.108183	3.127372	>1000	179.043322	>1000	41.290553	0.315365	0.848375	0.858705	NA	NA	0.0
21355629	A	G	rs76647672	NM_006446.5:c.1331+9A>G		Splicing	12	73	97	11889	0.004079401	0.000131	0.000600	0.003259	0	0.000188	0.000253	0.000098	NA	NA	NA	2.55754E-07	1.35436E-05	0.916390685	4.20598E-07	5.33257E-05	4.07195E-20	1.55217E-10	0.000139143	0.205958	0.028723	31.076889	6.799138	1.251865	>1000	21.743238	16.117108	41.740434	11.678789	NA	NA	NA	0.0
21355637	A	G	rs376419023	NM_006446.5:c.1331+17A>G		Splicing	1	23	25	11889	0.001051392	0	0.000510	0	0	0	0.000100	0.000033	NA	NA	NA	0.016909741	0.366825047	0.952427592	0.032455165	0.072817401	3.89878E-05	0.004141069	0.144504901	0.994853	0.583270	>1000	2.062706	>1000	>1000	>1000	10.555403	32.290315	32.550837	NA	NA	NA	0.0
21358672	A	-	rs398048292	NM_006446.5:c.1332-128del		Intronic	5	121	131	11889	0.005509294	NA	NA	NA	NA	NA	NA	NA	NA	NA	NA	6.6737E-11	7.35673E-12	0.128415134	2.08678E-09	1.46776E-07	1.59153E-38	1.43565E-15	5.31389E-06	0.100122	0.007080	NA	NA	NA	NA	NA	NA	NA	0.758710	NA	NA	NA	0.0
21358695	-	TTC	rs3830216	NM_006446.5:c.1332-105_1332-104insCTT		Intronic	570	625	1765	11889	0.074228278	NA	NA	NA	NA	NA	NA	NA	NA	NA	NA	3.3606E-144	1.8653E-157	1.69522E-15	1.7339E-123	7.21975E-98	0	1.0203E-208	3.15821E-76	0.000000	0.000000	NA	NA	NA	NA	NA	NA	NA	386.404364	NA	NA	NA	0.0
21358727	C	T	rs61760246	NM_006446.5:c.1332-75C>T		Intronic	0	17	17	11889	0.000714947	NA	NA	NA	NA	NA	NA	NA	NA	NA	NA	0.073849179	0.055673083	0.752757811	0.114932008	0.199069739	2.33564E-05	0.01871324	0.317627704	0.797363	0.828419	NA	NA	NA	NA	NA	NA	NA	1.364662	NA	NA	NA	0.0
21358783	G	C	rs75563002	NM_006446.5:c.1332-19G>C		Splicing	2	6	10	11889	0.000420557	0.025941	0.000968	0	0	0	0.000136	0	NA	NA	NA	8.15578E-63	0.300320613	0.532601512	0.35262818	0.487038404	0.166903911	0.122288629	0.641967236	0.565618	0.859585	0.016212	0.434645	>1000	>1000	>1000	3.093057	>1000	0.189560	NA	NA	NA	0.0
21358788	T	C	rs71581991	NM_006446.5:c.1332-14T>C		Splicing	0	1	1	11889	4.20557E-05	0.000394	0.000510	0	0	0.000045	0.002564	0.000294	NA	NA	NA	0.317575259	0.145751489	0.069141786	0.250382842	NA	3.89889E-11	0.39171523	0.185719887	0.073170	0.110154	0.106695	0.082419	>1000	>1000	0.927497	0.016405	0.143064	0.028026	NA	NA	NA	0.0
21358922	C	T	rs74064211	NM_006446.5:c.1452C>T	p.Pro484Pro	Synonymous	8	106	122	11889	0.005130793	0.037556	0.001374	0	0.000058	0	0.000045	0.032954	0.006546	NA	NA	7.26432E-52	7.74454E-05	0.15277225	1.97904E-08	4.46065E-07	1.66169E-33	6.19895E-53	0.476016422	0.121123	0.010253	0.136619	3.735208	>1000	88.495976	>1000	114.392069	0.155695	0.705099	0.783806	NA	NA	0.0
21358927	T	C		NM_006446.5:c.1457T>C	p.Leu486Pro	Missense	0	1	1	11889	4.20557E-05	0	0	0	0.000058	0	0	0	NA	NA	NA	0.275448889	0.290697022	0.069141786	NA	0.216856882	0.580922153	0.344926767	0.185719887	0.073170	0.110154	>1000	>1000	>1000	0.725292	>1000	>1000	>1000	NA	NA	NA	NA	1.0	0.000000	D	0.999000	D	-1.096000	T
21370041	A	G	rs80208935	NM_006446.5:c.1498-12A>G		Splicing	0	4	4	11889	0.000168223	0	0	0	0.015431	0	0	0	NA	NA	NA	0.864713077	0.811060282	0.280173286	8.89463E-36	0.913105253	0.150628364	0.635463915	0.785936095	0.297678	0.459954	>1000	>1000	>1000	0.010902	>1000	>1000	>1000	0.171097	NA	NA	NA	0.0
21370063	A	G	rs368423244	NM_006446.5:c.1508A>G	p.Asn503Ser	Missense	0	1	1	11889	4.20557E-05	0.000065	0	0	0	0	0.000027	0	NA	NA	NA	NA	0.290697022	0.069141786	0.250382842	0.216856882	0.356137342	0.344926767	0.185719887	0.073170	0.110154	0.643115	>1000	>1000	>1000	>1000	1.564554	>1000	3.260130	NA	NA	NA	0.8	0.023000	D	0.975000	D	-1.078000	T
21370206	G	A	rs375465421	NM_006446.5:c.1651G>A	p.Gly551Arg	Missense	0	1	1	11889	4.20557E-05	NA	NA	NA	NA	NA	NA	NA	NA	NA	NA	0.275448889	0.290697022	0.069141786	0.250382842	0.216856882	0.580922153	0.344926767	0.185719887	0.073170	0.110154	NA	NA	NA	NA	NA	NA	NA	6.470105	NA	NA	NA	0.8	0.001000	D	0.998000	D	-0.269000	T
21370222	T	C		NM_006446.5:c.1667T>C	p.Val556Ala	Missense	0	3	3	11889	0.000126167	0	0	0	0	0	0.000009	0	NA	NA	NA	0.939152851	0.98780745	0.225565393	0.857252499	0.744399749	0.406556759	0.84713734	0.636812906	0.239556	0.369696	>1000	>1000	>1000	>1000	>1000	14.066872	>1000	NA	NA	NA	NA	0.2	0.071000	T	0.017000	B	-1.009000	T
21370235	TAAG	-	rs780849037	NM_006446.5:c.1682+4_1682+7del		Nonframeshift deletion	0	1	1	11889	4.20557E-05	0	0	0	0.000058	0	0.000027	0	NA	NA	NA	0.275448889	0.290697022	0.069141786	NA	0.216856882	0.355868628	0.344926767	0.185719887	0.073170	0.110154	>1000	>1000	>1000	0.725377	>1000	1.561835	>1000	1.623771	NA	NA	NA	0.0
21370275	G	C	rs77112190	NM_006446.5:c.1682+38G>C		Intronic	0	3	3	11889	0.000126167	0.002364	0.000600	0	0	0	0.000082	0	NA	NA	NA	2.07415E-05	0.217447893	0.225565393	0.857252499	0.744399749	0.89899083	0.84713734	0.636812906	0.239556	0.369696	0.053362	0.210384	>1000	>1000	>1000	1.536771	>1000	0.513291	NA	NA	NA	0.0
21375061	T	A	rs11045873	NM_006446.5:c.1683-173T>A		Intronic	288	422	998	11889	0.04197157	NA	NA	NA	NA	NA	NA	NA	NA	NA	NA	1.21262E-80	4.73236E-88	7.08821E-09	4.50913E-69	9.01457E-55	1.4959E-293	9.9625E-117	1.06007E-42	0.000000	0.000000	NA	NA	NA	NA	NA	NA	NA	0.380508	NA	NA	NA	0.0
21375063	G	C	rs11045874	NM_006446.5:c.1683-171G>A		Intronic	290	424	1004	11889	0.042223904	NA	NA	NA	NA	NA	NA	NA	NA	NA	NA	3.9218E-81	1.37917E-88	6.3033E-09	1.71603E-69	4.1957E-55	2.4643E-295	1.9412E-117	5.84867E-43	0.000000	0.000000	NA	NA	NA	NA	NA	NA	NA	0.368176	NA	NA	NA	0.0
21375122	A	T	rs76429733	NM_006446.5:c.1683-112A>C		Intronic	13	147	173	11889	0.007275633	NA	NA	NA	NA	NA	NA	NA	NA	NA	NA	3.1164E-14	1.68776E-15	0.057272219	2.95492E-12	8.17908E-10	9.24971E-51	2.09815E-20	9.40029E-08	0.041294	0.001259	NA	NA	NA	NA	NA	NA	NA	25.564417	NA	NA	NA	0.0
21375123	C	T	rs151256979	NM_006446.5:c.1683-111C>T		Intronic	0	1	1	11889	4.20557E-05	NA	NA	NA	NA	NA	NA	NA	NA	NA	NA	0.275448889	0.290697022	0.069141786	0.250382842	0.216856882	0.580922153	0.344926767	0.185719887	0.073170	0.110154	NA	NA	NA	NA	NA	NA	NA	0.218926	NA	NA	NA	0.0
21375159	A	G	rs80094219	NM_006446.5:c.1683-75A>G		Intronic	18	220	256	11889	0.010766255	NA	NA	NA	NA	NA	NA	NA	NA	NA	NA	7.9251E-21	1.05071E-22	0.011694719	6.76048E-18	2.82222E-14	5.64582E-75	5.60474E-30	3.19816E-11	0.007221	0.000042	NA	NA	NA	NA	NA	NA	NA	13.105605	NA	NA	NA	0.0
21375243	A	G	rs146415464	NM_006446.5:c.1692A>G	p.Gln564Gln	Synonymous	0	13	13	11889	0.000546724	0.000175	0	0	0	0	0.000010	0.000039	0.000505	NA	NA	0.481350093	0.125116861	0.633647331	0.217504478	0.331027025	0.000711213	0.095562328	0.705092471	0.672271	0.992242	3.116870	>1000	>1000	>1000	>1000	53.650874	14.060634	28.181642	1.082622	NA	NA	0.0
21375307	A	G	rs71577817	NM_006446.5:c.1747+9A>G		Splicing	35	15	85	11889	0.003574733	0.059756	0.111588	0.094198	0.016260	0.077748	0.161951	0.026406	NA	NA	NA	5.1477E-115	3.1255E-263	2.19094E-38	3.8475E-15	2.0942E-126	0	5.81184E-46	0.000440678	0.266106	0.047149	0.059822	0.032035	0.037949	0.219846	0.045978	0.022073	0.135376	0.409378	NA	NA	NA	0.0
21377692	T	C	rs139026094	NM_006446.5:c.1784T>C	p.Ile595Thr	Missense	0	1	1	11889	4.20557E-05	0	0	0	0	0	0.000027	0	NA	NA	NA	0.275448889	0.290697022	0.069141786	0.250382842	0.216856882	0.356115513	0.344926767	0.185719887	0.073170	0.110154	>1000	>1000	>1000	>1000	>1000	1.564333	>1000	2.167819	NA	NA	NA	1.0	0.000000	D	1.000000	D	-0.046000	T
21377702	G	A	rs201556175	NM_006446.5:c.1794G>A	p.Thr598Thr	Synonymous	1	41	43	11889	0.001808394	0.000065	0.000209	0	0.000058	0	0.000009	0.032735	0.005539	NA	NA	0.001457734	0.003840845	0.721110911	0.003557612	0.007752176	1.69679E-12	8.81334E-79	0.004024765	0.662116	0.270932	27.650359	8.658073	>1000	31.169485	>1000	201.777026	0.055244	0.444487	0.326484	NA	NA	0.0
21377737	G	A	rs769518588	NM_006446.5:c.1829G>A	p.Arg610his	Missense	1	2	4	11889	0.000168223	0	0	0	0.000058	0	0.000045	0	NA	NA	NA	0.864713077	0.811060282	0.280173286	0.824124424	0.913105253	0.502255314	0.635463915	0.785936095	0.297678	0.459954	>1000	>1000	>1000	2.889392	>1000	3.748003	>1000	5.208134	NA	NA	NA	0.3	0.003000	D	0.905000	P	-0.993000	T
21377745	T	C	rs377350683	NM_006446.5:c.1837T>C	p.Cys613Arg	Missense	0	2	2	11889	8.41114E-05	0	0.000180	0	0	0	0	0	NA	NA	NA	0.683611955	0.848312245	0.162111436	0.620452899	0.535392734	0.613406402	0.855708405	0.456052837	0.172015	0.264161	>1000	0.466819	>1000	>1000	>1000	>1000	>1000	3.247543	NA	NA	NA	1.0	0.000000	D	1.000000	D	0.514000	D
21377749	G	T	rs773195162	NM_006446.5:c.1841G>T	p.Arg614Met	Missense	0	4	4	11889	0.000168223	0.000066	0	0	0	0	0	0	NA	NA	NA	0.856989755	0.811060282	0.280173286	0.956772104	0.913105253	0.150628364	0.635463915	0.785936095	0.297678	0.459954	2.561696	>1000	>1000	>1000	>1000	>1000	>1000	25.880420	NA	NA	NA	0.8	0.022000	D	1.000000	D	-0.349000	T
21377773	C	T	rs368052440	NM_006446.5:c.1865C>T	p.Ser622Leu	Missense	4	17	25	11889	0.001051392	0.000132	0	0	0	0.000045	0.000054	0.000033	0.003021	NA	NA	0.059128787	0.011144983	0.952427592	0.032455165	0.097079801	5.00703E-06	0.004204198	0.056325274	0.994853	0.583270	7.981114	>1000	>1000	>1000	23.374552	19.337546	31.451307	18.065155	0.348028	NA	NA	0.6	0.067000	T	0.671000	P	-1.051000	T
21377774	G	A	rs200994482	NM_006446.5:c.1865+1G>A		Splice donor	2	37	41	11889	0.001724283	0.000132	0	0	0.002735	0	0.000027	0.000201	NA	NA	NA	0.004185036	0.000454587	0.751064973	0.295297172	0.009934908	3.34798E-11	0.001013382	0.030513927	0.692196	0.294763	13.051083	>1000	>1000	0.630488	>1000	63.284567	8.586340	5.671983	NA	NA	NA	1.0	.	.	.	.	.	.
21377806	T	C	rs142284263	NM_006446.5:c.1865+33T>C		Intronic	12	62	86	11889	0.003616789	0.009203	0.000607	0.000107	0	0	0.000101	0.000037	NA	NA	NA	1.63028E-05	8.80663E-05	0.333627111	2.34014E-06	3.80261E-05	3.19457E-21	5.97932E-10	0.000400305	0.260473	0.045240	0.392986	5.959330	33.809662	>1000	>1000	35.710083	98.948048	4.334598	NA	NA	NA	0.0
21377827	A	-	rs66517488	NM_006446.5:c.1865+59del		Intronic	0	1	1	11889	4.20557E-05	NA	NA	NA	NA	NA	NA	NA	NA	NA	NA	0.275448889	0.290697022	0.069141786	0.250382842	0.216856882	0.580922153	0.344926767	0.185719887	0.073170	0.110154	NA	NA	NA	NA	NA	NA	NA	0.109463	NA	NA	NA	0.0
21391903	A	G	rs371302553	NM_006446.5:c.1866-10A>G		Splicing	3	6	12	11889	0.000504668	0.000066	0.000212	0	0	0	0.000155	0.000034	NA	NA	NA	0.311483204	0.603212031	0.60124357	0.255365873	0.376281603	0.101527705	0.115394524	0.523834679	0.638118	0.961113	7.615437	2.376117	>1000	>1000	>1000	3.259499	14.847330	4.106332	NA	NA	NA	0.0
21391965	TATAT	-	rs759508960	NM_006446.5:c.1918_1922del	p.Tyr640fs	Frameshift deletion	1	1	3	11889	0.000126167	0	0.000030	0	0	0	0.000055	0	NA	NA	NA	0.939152851	0.839058576	0.225565393	0.857252499	0.744399749	0.874889041	0.84713734	0.636812906	0.239556	0.369696	>1000	4.212969	>1000	>1000	>1000	2.314410	>1000	19.410315	NA	NA	NA	0.0
21391966	A	G	rs750794870	NM_006446.5:c.1919A>G	p.Tyr640Cys	Missense	0	1	1	11889	4.20557E-05	0	0	0	0	0	0.000009	0	NA	NA	NA	0.275448889	0.290697022	0.069141786	0.250382842	0.216856882	0.484097241	0.344926767	0.185719887	0.073170	0.110154	>1000	>1000	>1000	>1000	>1000	4.626796	>1000	6.470105	NA	NA	NA	0.2	0.185000	T	0.001000	B	-0.946000	T
21392087	C	A	rs200467000	NM_006446.5:c.2040C>A	p.Val680Val	Synonymous	0	1	1	11889	4.20557E-05	0	0	0	0.001565	0	0.000018	0.000065	NA	NA	NA	0.275448889	0.290697022	0.069141786	0.000742958	0.216856882	0.412774836	0.370382922	0.185719887	0.073170	0.110154	>1000	>1000	>1000	0.026866	>1000	2.336777	0.646816	0.406335	NA	NA	NA	0.0
21392142	T	G	rs113870212	NM_006446.5:c.*19T>G		UTR3	2	33	37	11889	0.00155606	0.000982	0.000060	0	0	0	0.000054	0.000032	NA	NA	NA	0.469437966	0.002321097	0.815146459	0.004932817	0.016324402	2.99321E-09	0.000187756	0.044948826	0.756885	0.349080	1.585107	26.101342	>1000	>1000	>1000	28.805795	47.892481	13.368215	NA	NA	NA	0.0
21392169	T	G	rs71581985	NM_006446.5:c.*46T>G		UTR3	5	82	92	11889	0.003869123	0.001705	0.002327	0.008247	0	0.000719	0.005569	0.015611	NA	NA	NA	0.022916094	0.116788566	0.33392313	9.17644E-07	0.002282362	0.026649849	2.57871E-18	0.000224929	0.229131	0.035307	2.269693	1.662730	0.469167	>1000	5.379049	0.694802	0.247849	0.746791	NA	NA	NA	0.0
21392205	C	T	rs72655363	NM_006446.5:c.*82C>T		UTR3	2	16	20	11889	0.000841114	NA	NA	NA	NA	NA	NA	NA	NA	NA	NA	0.042434203	0.030418668	0.832895104	0.071440313	0.136345485	3.12408E-06	0.00841066	0.236088815	0.881073	0.725402	NA	NA	NA	NA	NA	NA	NA	0.456086	NA	NA	NA	0.0
21392229	C	T	rs866003475	NM_006446.5:c.*106C>T		UTR3	5	4	14	11889	0.00058878	NA	NA	NA	NA	NA	NA	NA	NA	NA	NA	0.1288248	0.102132681	0.664919748	0.185342656	0.291349044	0.000174917	0.041729064	0.428348462	0.705185	0.948045	NA	NA	NA	NA	NA	NA	NA	NA	NA	NA	NA	0.0
21392244	G	C	rs74064260	NM_006446.5:c.*121G>C		UTR3	4	3	11	11889	0.000462612	NA	NA	NA	NA	NA	NA	NA	NA	NA	NA	0.225546443	0.188044472	0.567604065	0.299982909	0.427954634	0.001313777	0.093382497	0.579719885	0.602612	0.911807	NA	NA	NA	NA	NA	NA	NA	0.344027	NA	NA	NA	0.0
[truncated: 3 more columns]
