# Supplementary material for: Large-scale next generation sequencing based analysis of SLCO1B1 pharmacogenetics variants in the Saudi population
Source: Hum Genomics. 2024 Mar 25;18:30. doi: 10.1186/s40246-024-00594-9 (PMC10962151; doi:10.1186/s40246-024-00594-9)
Supplement: Supplementary file 2 — Additional file 2: Table S2 List of previously described PGx SNPs. [file 40246_2024_594_MOESM2_ESM.txt]

Phenotype	SA	AMFC	AMR	CSA	EAS	EUR	NEA	SSA	QAR	MAF SA/ MA FAMFC	MAF SA/ MAF AMR	MAF SA/ MAF CMAF	MAF SA/ MAF EAS	MAF SA/ MAF EUR	MAF SA/ MAF NEA	MAF SA/ MAF SSA	MAF SA/ MAF QAR	SA/AMFC p-value	SA/ AMR p-value	SA/ CSA p-value	SA/EAS p-value	SA/EUR p-value	SA/NEA p-value	SA/SSA p-value
Possible Decreased Function	0	0	0	0.000042	0.001131	0.000298	0	0				0	0	0
Poor Function	0.094917	0.000100	0.057600	0.004864	0.015759	0.029131	0.040000	0.000780	0.056392	949.1701245	1.647864799	19.51449734	6.022919825	3.258310617	2.372925133	121.6361895	1.683176
Normal Function	0.481846	0.980100	0.577600	0.864822	0.756832	0.656414	0.640000	0.944911		0.491629888	0.834221733	0.55716247	0.636662688	0.734058353	0.752885055	0.509938279
Indeterminate	0.020228	0	0	0.000558	0.007856	0.001445	0	0				36.24706691	2.575034344	13.99595055
Increased Function	0.024896	0	0	0	0	0.029916	0	0						0.832192843
Decreased Function	0.381224	0.019800	0.364800	0.129714	0.218423	0.282796	0.320000	0.054308	0.267240	19.25374073	1.045022112	2.938959207	1.745348673	1.348055536	1.191325133	7.019628703	1.426523
AMFC	African American/ Afro-Caribbean
AMR	American
CSA	Central/South Asian
EAS	East Asian
EUR	European
NEA	Near Eastern
SSA	Sub-Saharan African
SA	Saudi Arabian
QAR	Qatari
