# Supplementary material for: Large-scale next generation sequencing based analysis of SLCO1B1 pharmacogenetics variants in the Saudi population
Source: Hum Genomics. 2024 Mar 25;18:30. doi: 10.1186/s40246-024-00594-9 (PMC10962151; doi:10.1186/s40246-024-00594-9)
Supplement: Supplementary file 3 — Supplementary Material 3 [file 40246_2024_594_MOESM3_ESM.txt]

Chromosome	Start Position	End Position	Reference	Observed	RSID	Annotation	Variant	Allele Count SA	Homozygote Count SA	Screenee SA	MAF SA		MAF_AFR	MAF_AMR	MAF_ASJ	MAF_EAS	MAF_FIN	MAF_NFE	MAF_SAS	KAVIAR	MAF GME	MAF Jordan	MAF Qatari	MAF (SA)/MAF_AFR	MAF (SA)/MAF_AMR	MAF (SA)/MAF_ASJ	MAF (SA)/MAF_EAS	MAF (SA)/MAF_FIN	MAF (SA)/MAF_NFE	MAF (SA)/MAF_SAS	MAF (SA)/KAVIAR	MAF (SA)/GME	MAF (SA)/Jordan	MAF (SA)/Qatari	ADME_Final	SIFT_score	SIFT_pred	Polyphen2_HDIV_score	Polyphen2_HDIV_pred	MetaSVM_score	MetaSVM_pred	CADD_phred	(SA)/AFR p-value	(SA)/AMR p-value	(SA)/ASJ p-value	(SA)/EAS p-value	(SA)/FIN p-value	(SA)/ NFE p-value	(SA)/SAS p-value
12	21294545	21294545	G	A		missense	NM_006446.5:c.37G>A:p.Ala13Thr	2	0	11889	0.000084	0.008411	0	0	0	0	0	0	0	0	0	0	0	>1000	>1000	>1000	>1000	>1000	>1000	>1000	>1000	>1000	>1000	>1000	0.117647059	0.393	T	0.027	B	-1.004	T	4.299	0.683612	0.721792	0.162111	0.620453	0.535393	0.613406	0.855708
12	21317912	21317912	C	G		intronic	NM_006446.5:c.85-7672C>G	25	1	11889	0.001051	0.105139	0	0	0	0	0	0	0	0	0	0	0	>1000	>1000	>1000	>1000	>1000	>1000	>1000	>1000	>1000	>1000	>1000	0								0.016910	0.011145	0.952428	0.032455	0.072817	0.000000	0.002225
12	21325608	21325608	A	G		missense	NM_006446.5:c.109A>G:p.Ser37Gly	3	0	11889	0.000126	0.012617	0	0	0	0	0	0	0	0	0	0	0	>1000	>1000	>1000	>1000	>1000	>1000	>1000	>1000	>1000	>1000	>1000	0.352941176	0.006	D	0.815	P	-0.743	T	23	0.939153	0.987807	0.225565	0.857252	0.744400	0.301212	0.847137
12	21325615	21325615	T	A		missense	NM_006446.5:c.116T>A:p.Ile39Asn	2	0	11889	0.000084	0.008411	0	0	0	0	0	0	0	0	0	0	0	>1000	>1000	>1000	>1000	>1000	>1000	>1000	>1000	>1000	>1000	>1000	0.8	0.003	D	0.985	D	-0.241	T	24.7	0.683612	0.721792	0.162111	0.620453	0.535393	0.613406	0.855708
12	21327569	21327569	G	A		missense synonymous	NM_006446.5:c.285G>A:p.Lys95Lys	1	0	11889	0.000042	0.004206	0	0	0	0	0	0	0	0	0	0	0	>1000	>1000	>1000	>1000	>1000	>1000	>1000	>1000	>1000	>1000	>1000	0								0.275449	0.290697	0.069142	0.250383	0.216857	0.580922	0.344927
12	21327607	21327607	G	A		missense	NM_006446.5:c.323G>A:p.Gly108Asp	2	0	11889	0.000084	0.008411	0	0	0	0	0	0	0	0	0	0	0	>1000	>1000	>1000	>1000	>1000	>1000	>1000	>1000	>1000	>1000	>1000	0.6	0.004	D	0.151	B	-0.932	T	22.9	0.683612	0.721792	0.162111	0.620453	0.535393	0.613406	0.855708
12	21329771	21329771	A	C		missense	NM_006446.5:c.421A>C:p.Thr141Pro	2	0	11889	0.000084	0.008411	0	0	0	0	0	0	0	0	0	0	0	>1000	>1000	>1000	>1000	>1000	>1000	>1000	>1000	>1000	>1000	>1000	0.117647059	1	T	0.001	B	-1.001	T	0.001	0.683612	0.721792	0.162111	0.620453	0.535393	0.613406	0.855708
12	21331528	21331528	G	A		missense	NM_006446.5:c.500G>A:p.Gly167Glu	2	0	11889	0.000084	0.008411	0	0	0	0	0	0	0	0	0	0	0	>1000	>1000	>1000	>1000	>1000	>1000	>1000	>1000	>1000	>1000	>1000	0.176470588	0.212	T	0.022	B	-0.998	T	4.923	0.683612	0.721792	0.162111	0.620453	0.535393	0.613406	0.855708
12	21331616	21331616	T	C		missense synonymous	NM_006446.5:c.588T>C:p.Ile196Ile	4	0	11889	0.000168	0.016822	0	0	0	0	0	0	0	0	0	0	0	>1000	>1000	>1000	>1000	>1000	>1000	>1000	>1000	>1000	>1000	>1000	0								0.864713	0.811060	0.280173	0.956772	0.913105	0.150628	0.635464
12	21350015	21350015	A	C		missense	NM_006446.5:c.863A>C:p.Lys288Thr	1	0	11889	0.000042	0.004206	0	0	0	0	0	0	0	0	0	0	0	>1000	>1000	>1000	>1000	>1000	>1000	>1000	>1000	>1000	>1000	>1000	0.352941176	0.112	T	0.03	B	-1.008	T	8.266	0.275449	0.290697	0.069142	0.250383	0.216857	0.580922	0.344927
12	21350077	21350077	G	A		missense	NM_006446.5:c.925G>A:p.Ale309Thr	2	0	11889	0.000084	0.008411	0	0	0	0	0	0	0	0	0	0	0	>1000	>1000	>1000	>1000	>1000	>1000	>1000	>1000	>1000	>1000	>1000	0.058823529	0.565	T	0.002	B	-1.063	T	0.023	0.683612	0.721792	0.162111	0.620453	0.535393	0.613406	0.855708
12	21353447	21353447	T	C		missense	NM_006446.5:c.976T>C:p.Phe326Leu	4	0	11889	0.000168	0.016822	0	0	0	0	0	0	0	0	0	0	0	>1000	>1000	>1000	>1000	>1000	>1000	>1000	>1000	>1000	>1000	>1000	0.117647059	1	T	0.001	B	-1.002	T	0.001	0.864713	0.811060	0.280173	0.956772	0.913105	0.150628	0.635464
12	21353486	21353486	G	A		missense	NM_006446.5:c.1015G>A:p.Val339Ile	2	0	11889	0.000084	0.008411	0	0	0	0	0	0	0	0	0	0	0	>1000	>1000	>1000	>1000	>1000	>1000	>1000	>1000	>1000	>1000	>1000	0.117647059	0.424	T	0.04	B	-1.009	T	2.217	0.683612	0.721792	0.162111	0.620453	0.535393	0.613406	0.855708
12	21353563	21353563	G	A		missense synonymous	NM_006446.5:c.1092G>A:p.Glu364Glu	1	0	11889	0.000042	0.004206	0	0	0	0	0	0	0	0	0	0	0	>1000	>1000	>1000	>1000	>1000	>1000	>1000	>1000	>1000	>1000	>1000	0								0.275449	0.290697	0.069142	0.250383	0.216857	0.580922	0.344927
12	21353710	21353710	C	T		intronic	NM_006446.5:c.1135+104C>T	1	0	11889	0.000042	0.004206	0	0	0	0	0	0	0	0	0	0	0	>1000	>1000	>1000	>1000	>1000	>1000	>1000	>1000	>1000	>1000	>1000	0								0.275449	0.290697	0.069142	0.250383	0.216857	0.580922	0.344927
12	21355558	21355558	A	G		missense synonymous	NM_006446.5:c.1269A>G:p.Leu423Leu	1	0	11889	0.000042	0.004206	0	0	0	0	0	0	0	0	0	0	0	>1000	>1000	>1000	>1000	>1000	>1000	>1000	>1000	>1000	>1000	>1000	0								0.275449	0.290697	0.069142	0.250383	0.216857	0.580922	0.344927
12	21358748	21358748	T	C		intronic	NM_006446.5:c.1332-54T>C	1	0	11889	0.000042	0.004206	0	0	0	0	0	0	0	0	0	0	0	>1000	>1000	>1000	>1000	>1000	>1000	>1000	>1000	>1000	>1000	>1000	0								0.275449	0.290697	0.069142	0.250383	0.216857	0.580922	0.344927
12	21358893	21358893	G	C	rs1015078940	missense	NM_006446.5:c.1423G>C:p.Gly475Arg	6	0	11889	0.000252	0.025233	0	0	0	0	0	0	0	0	0	0	0	>1000	>1000	>1000	>1000	>1000	>1000	>1000	>1000	>1000	>1000	>1000	1	0.001	D	1	D	0.893	D	28.8	0.583231	0.528855	0.374977	0.680370	0.825296	0.038435	0.363586
12	21358933	21358933	G	T		missense	NM_006446.5:c.1463G>T:p.Gly488Val	2	0	11889	0.000084	0.008411	0	0	0	0	0	0	0	0	0	0	0	>1000	>1000	>1000	>1000	>1000	>1000	>1000	>1000	>1000	>1000	>1000	1	0	D	1	D	-0.681	T	26	0.683612	0.721792	0.162111	0.620453	0.535393	0.613406	0.855708
12	21370050	21370050	A	G		splicing	NM_006446.5:c.1498-3A>G	5	0	11889	0.000210	0.021028	0	0	0	0	0	0	0	0	0	0	0	>1000	>1000	>1000	>1000	>1000	>1000	>1000	>1000	>1000	>1000	>1000	0								0.708909	0.653750	0.329460	0.805456	0.945611	0.075923	0.479751
12	21370095	21370095	A	G		missense	NM_006446.5:c.1540A>G:p.Asn514Asp	2	0	11889	0.000084	0.008411	0	0	0	0	0	0	0	0	0	0	0	>1000	>1000	>1000	>1000	>1000	>1000	>1000	>1000	>1000	>1000	>1000	0.235294118	0.026	D	0.249	B	-0.916	T	16.19	0.683612	0.721792	0.162111	0.620453	0.535393	0.613406	0.855708
12	21370203	21370203	C	A		missense	NM_006446.5:c.1648C>A:p.Leu550Ile	6	0	11889	0.000252	0.025233	0	0	0	0	0	0	0	0	0	0	0	>1000	>1000	>1000	>1000	>1000	>1000	>1000	>1000	>1000	>1000	>1000	0.2	0.114	T	0.286	B	-0.912	T	6.798	0.583231	0.528855	0.374977	0.680370	0.825296	0.038435	0.363586
12	21370242	21370242	G	A		splicing	NM_006446.5:c.1682+5G>A	4	0	11889	0.000168	0.016822	0	0	0	0	0	0	0	0	0	0	0	>1000	>1000	>1000	>1000	>1000	>1000	>1000	>1000	>1000	>1000	>1000	0								0.864713	0.811060	0.280173	0.956772	0.913105	0.150628	0.635464
12	21375197	21375197	T	A		intronic	NM_006446.5:c.1683-37T>A	3	1	11889	0.000126	0.012617	0	0	0	0	0	0	0	0	0	0	0	>1000	>1000	>1000	>1000	>1000	>1000	>1000	>1000	>1000	>1000	>1000	0								0.939153	0.987807	0.225565	0.857252	0.744400	0.301212	0.847137
12	21375257	21375257	C	A		stop gained	NM_006446.5:c.1706C>A:p.Ser569Ter	13	3	11889	0.000547	0.054672	0	0	0	0	0	0	0	0	0	0	0	>1000	>1000	>1000	>1000	>1000	>1000	>1000	>1000	>1000	>1000	>1000	1	.	.	.	.	.	.	40	0.155190	0.125117	0.633647	0.217504	0.331027	0.000342	0.054555
12	21377780	21377780	T	G		splicing	NM_006446.5:c.1865+7T>G	2	1	11889	0.000084	0.008411	0	0	0	0	0	0	0	0	0	0	0	>1000	>1000	>1000	>1000	>1000	>1000	>1000	>1000	>1000	>1000	>1000	0								0.683612	0.721792	0.162111	0.620453	0.535393	0.613406	0.855708
[truncated: 4 more columns]
