# Supplementary material for: Large-scale next generation sequencing based analysis of SLCO1B1 pharmacogenetics variants in the Saudi population
Source: Hum Genomics. 2024 Mar 25;18:30. doi: 10.1186/s40246-024-00594-9 (PMC10962151; doi:10.1186/s40246-024-00594-9)
Supplement: Supplementary file 4 — Additional file 4: Table S4 Frequency of SLCO1B phenotypes. [file 40246_2024_594_MOESM4_ESM.txt]

SLCO1B1 *Diplotype	Coded Diplotype/Phenotype Summary	Total Diplotype Count	Number of screenee	SA Diplotype MAF	AMFC MAF	AMR MAF	CSA MAF	EAS MAF	EUR MAF	NEA MAF	SSA MAF	QAR MAF	MAF SA/ MA FAMFC	MAF SA/ MAF AMR	MAF SA/ MAF CMAF	MAF SA/ MAF EAS	MAF SA/ MAF EUR	MAF SA/ MAF NEA	MAF SA/ MAF SSA	MAF SA/MAF QAR	SA/AMFC p-value	SA/ AMR p-value	SA/ CSA p-value	SA/EAS p-value	SA/EUR p-value	SA/NEA p-value	SA/SSA p-value	SA/ QAR p-value
*1/*1	Normal Function	348	1928	0.180498	0.052900	0.136900	0.220637	0.065139	0.162207	0.240100	0.029345		3.412058	1.318465	0.818076	2.770983	1.112761	0.751761	6.150919		0.050408749	0.319777212	1.64953E-05	1.67144E-64	0.035483147	0.091329299	1.35284E-24
*1/*5	Decreased Function	71	1928	0.036826	0	0	0.004200	0.000511	0.016436	0.049000	0	0.026271			8.767231	72.121354	2.240598	0.751545		1.401753	0.643978203	0.168717012	3.20989E-38	4.60985E-94	2.75467E-09	0.661597557	9.85341E-09	0.154933368
*1/*14	Normal Function	106	1928	0.054979					0.109202		0						0.503462								1.20499E-16		5.26183E-13
*1/*15	Decreased Function	411	1928	0.213174	0.004600	0.177600	0.061224	0.063569	0.120964	0.147000	0.009571	0.134746	46.342233	1.200306	3.481876	3.353448	1.762292	1.450165	22.273993	1.582048	0.000178443	0.533872821	4.9922E-103	1.7299E-101	1.23566E-29	0.033831578	3.20647E-44	1.41125E-07
*1/*19	Indeterminate Function	8	1928	0.004149
*1/*20	Normal Function	140	1928	0.072614					0.030120								2.410840								4.35062E-20
*1/*28	Indeterminate Function	1	1928	0.000519
*1/*30	Indeterminate Function	2	1928	0.001037
*1/*31	Decreased Function	4	1928	0.002075								0.002542								0.816044								1
*1/*37	Normal Function	192	1928	0.099585	0.349600	0.288600	0.432366	0.313790	0.203580	0.303800	0.274347		0.284854	0.345063	0.230326	0.317362	0.489169	0.327798	0.362990		6.03E-05	5.49E-05	9.6289E-222	3.277E-110	1.4389E-34	1.22133E-11	2.01997E-23
*1/*41	Indeterminate Function	4	1928	0.002075			0	0	0.000081								25.756561						8.45139E-07	7.78198E-09	2.40718E-05
*4/*37	Indeterminate Function	5	1928	0.002593
*5/*5	Poor Function	5	1928	0.002593	0	0	0.000020	0.000001	0.000416	0.002500	0				129.725019	2591.710077	6.229000	1.037344			1	1	4.12332E-06	7.78198E-09	0.009293938	1	0.579406701
*5/*14	Decreased Function	7	1928	0.003631					0.005532		0	0					0.656254								0.214224603		0.346700491	0.10060834
*5/*15	Poor Function	36	1928	0.018672	0	0	0.000583	0.000249	0.006128	0.015000	0	0.010169			32.040081	74.943364	3.046852	1.244813		1.836100	1	0.628333291	1.2986E-35	1.06002E-49	1.08227E-08	0.764542342	9.46625E-05	0.084466557
*5/*19	Indeterminate Function	1	1928	0.000519
*5/*20	Decreased Function	1	1928	0.000519					0.001526			0					0.339902								0.129808608
*5/*31	Poor Function	1	1928	0.000519
*5/*37	Decreased Function	20	1928	0.010373	0	0	0.004116	0.001230	0.010314	0.031000	0	0.008475			2.520524	8.434602	1.005775	0.334627		1.22406639	1	1	0.00029256	2.25812E-12	0.910146478	0.039232615	0.007024328	0.689543096
*5/*41	Indeterminate Function	1	1928	0.000519			0	0	0.000004								127.098562								1
*9/*20	Decreased Function	1	1928	0.000519								0
*14/*14	Increased Function	8	1928	0.004149					0.018379		0						0.225761								5.59141E-08		0.210729171
*14/*15	Decreased Function	51	1928	0.026452					0.040718		0	0					0.649643								0.000638026		3.42059E-06	8.39099E-10
*14/*19	Indeterminate Function	1	1928	0.000519
*14/*20	Increased Function	16	1928	0.008299					0.010139								0.818519								0.361457078
*14/*31	Decreased Function	1	1928	0.000519								0
*14/*37	Normal Function	35	1928	0.018154					0.068528		0						0.264908								1.60237E-24		0.000150808
*15/*15	Poor Function	141	1928	0.073133	0.000100	0.057600	0.004247	0.015509	0.022552	0.022500	0.000780	0.022034	731.327801	1.269666	17.218988	4.715460	3.242862	3.250346	93.719687	3.319103	0.107613	0.622251151	1.864E-108	2.14661E-49	1.01866E-32	0.005343154	3.77795E-17	9.0244E-10
*15/*19	Indeterminate Function	4	1928	0.002075
*15/*20	Decreased Function	67	1928	0.034751					0.011231			0					3.094272								9.97867E-15			1.23564E-12
*15/*37	Decreased Function	99	1928	0.051349	0.015200	0.187200	0.059988	0.153114	0.075909	0.093000	0.044738	0.048305	3.378194	0.274298	0.855980	0.335362	0.676452	0.552135	1.147768	1.063005	0.258049	0.000507879	0.097022273	4.29904E-45	1.57679E-05	0.029995464	0.511058711	0.788540087
*15/*41	Indeterminate Function	4	1928	0.002075			0	0	0.000030								69.076636						8.45139E-07	7.78198E-09	6.33112E-07
*19/*19	Indeterminate Function	2	1928	0.001037
*19/*37	Indeterminate Function	2	1928	0.001037
*20/*20	Increased Function	18	1928	0.009336					0.001398								6.677140								7.2488E-10
*20/*31	Decreased Function	1	1928	0.000519								0
*20/*37	Normal Function	47	1928	0.024378					0.018901								1.289744								0.111415273
*20/*41	Indeterminate Function	1	1928	0.000519					0.000007								69.354638								1
*31/*37	Decreased Function	1	1928	0.000519								0.004237																0.013731215
*37/*37	Normal Function	61	1928	0.031639	0.577600	0.152100	0.211819	0.377903	0.063876	0.096100	0.641220		0.054777	0.208015	0.149368	0.083723	0.495317	0.329230	0.049342	0.122406639	1.22109E-20	0.00028441	9.6265E-116	7.4291E-293	3.20396E-10	0.000499332	5.1337E-220
*37/*41	Indeterminate Function	3	1928	0.001556			0	0	0.000051								30.783253						0.00092024	8.83063E-05	0.004730007
AMFC	African American/ Afro-Caribbean
AMR	American
CSA	Central/South Asian
EAS	East Asian
EUR	European
NEA	Near Eastern
SSA	Sub-Saharan African
QAR	Qatari
